# Supplementary material for: Co-Occurrence and Habitat Use of Fin Whales, Striped Dolphins and Atlantic Bluefin Tuna in the Northwestern Mediterranean Sea
Source: PLoS One. 2015 Oct 12;10(10):e0139218. doi: 10.1371/journal.pone.0139218 (PMC4601798; doi:10.1371/journal.pone.0139218)
Supplement: S2 File — (ZIP) [file pone.0139218.s002.zip › dolphin_data.csv]

survey.dates	lat	lon	size	obsn	team	plane	distance	on_inter.transect	counted	object	availability	wind	Sample.Label	Region.Label
2000-09-06	42.7712	4.5105833333	2	3	ABC	pta	0.8648323491	FALSE	TRUE	1	0.7481178139	4.8297240429	1	2000
2000-09-08	42.5784833333	4.6622	10	3	ABC	pta	0.3661337547	FALSE	TRUE	2	0.7044534186	5.4421023902	2	2000
2000-09-08	42.5332166667	4.6587166667	5	3	ABC	pta	0.6521363003	FALSE	TRUE	3	0.7305955273	5.4421023902	2	2000
2000-09-08	42.6422833333	4.99265	14	3	ABC	pta	0.6018644802	FALSE	TRUE	4	0.7262148459	5.4421023902	2	2000
2000-09-08	42.4741333333	5.1728166667	5	3	ABC	pta	0.504959786	FALSE	TRUE	5	0.7175125253	5.4421023902	2	2000
2000-09-09	42.2657	3.8372666667	30	3	ABC	pta	0.3240287597	FALSE	TRUE	6	1	2.1298413763	3	2000
2000-09-09	42.7816166667	4.0040333333	200	3	ABC	pta	0.3295342131	FALSE	TRUE	7	1	2.1298413763	3	2000
2000-09-09	42.7440833333	3.9990666667	200	3	ABC	pta	0.0763020604	FALSE	TRUE	8	1	2.1298413763	3	2000
2000-09-09	42.3734	4.4993833333	50	3	ABC	pta	0.0507142453	FALSE	TRUE	9	1	2.1298413763	3	2000
2000-09-13	42.6003	4.83175	5	3	ABC	pta	0.1297408008	FALSE	TRUE	10	0.6806114698	2.1108206297	4	2000
2000-09-13	42.6016166667	4.8318	5	3	ABC	pta	0.1256410678	FALSE	TRUE	11	0.6801801423	2.1108206297	4	2000
2000-09-13	42.6034166667	4.8319666667	5	3	ABC	pta	0.1119811919	FALSE	TRUE	12	0.6787386151	2.1108206297	4	2000
2000-09-13	42.6814666667	4.8446666667	5	3	ABC	pta	0.9274603138	FALSE	TRUE	13	0.7529652286	2.1108206297	4	2000
2000-09-24	42.1795833333	3.6961333333	100	2	AB	pta	1.4011687683	FALSE	TRUE	14	1	5.4863751796	6	2000
2001-08-28	42.9030666667	4.3328166667	10	2	AB	pta	0.042130158	FALSE	FALSE	15	0.6712616862	3.1908106496	7	2001
2001-09-13	42.7170833333	4.67005	5	2	AC	pta	0.2767154103	FALSE	FALSE	16	0.6956727208	2.9952664778	9	2001
2001-09-13	42.23875	4.8407166667	10	2	AC	pta	0.6085003699	FALSE	FALSE	17	0.726798336	2.9952664778	9	2001
2001-09-13	42.8381666667	5.1720833333	5	2	AC	pta	0.4421518461	FALSE	FALSE	18	0.7116906886	2.9952664778	9	2001
2001-09-20	42.16855	3.8400166667	15	3	ABC	pta	0.1696631607	FALSE	FALSE	19	0.6847798501	6.098931886	10	2001
2001-09-27	42.39735	4.83685	5	2	AB	pta	0.2890979369	FALSE	FALSE	20	0.6969059191	1.3090762136	13	2001
2001-10-08	42.2802333333	5.1185	10	2	AB	pta	3.1740324537	TRUE	FALSE	21	0.8329836138	4.6942423115	14	2001
2002-08-05	42.2723333333	4.6670166667	30	2	AB	pta	0.0288300361	FALSE	TRUE	22	1	2.5597473328	15	2002
2002-08-05	42.7299	4.9935166667	5	2	AB	pta	0.5301480724	FALSE	TRUE	23	0.7198071908	2.5597473328	15	2002
2002-08-05	42.6092166667	5.0004833333	5	2	AB	pta	0.0395994183	FALSE	TRUE	24	0.6709874787	2.5597473328	15	2002
2002-08-05	42.2751833333	4.9557833333	175	2	AB	pta	3.6420293567	FALSE	TRUE	25	1	2.5597473328	15	2002
2002-08-14	42.6401166667	3.6710166667	5	2	AB	pta	0.3562179162	FALSE	TRUE	26	0.7034939675	2.2762615704	16	2002
2002-08-14	42.4737666667	3.63135	5	2	AB	pta	2.8997724107	FALSE	TRUE	27	0.8330024285	2.2762615704	16	2002
2002-08-14	42.3380166667	3.66135	5	2	AB	pta	0.437485258	FALSE	TRUE	28	0.7112524327	2.2762615704	16	2002
2002-08-14	42.5593166667	3.8344166667	5	2	AB	pta	0.0888283904	FALSE	TRUE	29	0.6762798775	2.2762615704	16	2002
2002-08-14	42.8115	3.84675	100	2	AB	pta	1.0956486307	FALSE	TRUE	30	1	2.2762615704	16	2002
2002-08-14	42.6933166667	3.9550666667	5	2	AB	pta	3.676405789	FALSE	TRUE	31	0.8258896807	2.2762615704	16	2002
2002-08-14	42.5206333333	3.9848666667	150	2	AB	pta	1.2416332271	FALSE	TRUE	32	1	2.2762615704	16	2002
2002-08-14	42.13438	3.9815666667	200	2	AB	pta	3.9028452257	TRUE	TRUE	33	1	2.2762615704	16	2002
2002-08-14	42.5135833333	4.1666666667	200	2	AB	pta	1.91567258885869E-013	FALSE	TRUE	34	1	2.2762615704	16	2002
2002-08-14	42.7775	4.1714666667	5	2	AB	pta	0.3921990285	FALSE	TRUE	35	0.7069585106	2.2762615704	16	2002
2002-08-14	42.7428	4.3295333333	5	2	AB	pta	0.3106648333	FALSE	TRUE	36	0.6990405575	2.2762615704	16	2002
2002-08-14	42.7067166667	4.3296166667	5	2	AB	pta	0.3040287871	FALSE	TRUE	37	0.6983855307	2.2762615704	16	2002
2002-08-14	42.67625	4.3258666667	5	2	AB	pta	0.6110839749	FALSE	TRUE	38	0.7270250799	2.2762615704	16	2002
2002-08-21	42.9824833333	4.0722	5	2	AB	pta	1.7573987303	TRUE	TRUE	39	0.8037991701	4.9042875827	17	2002
2002-09-16	42.93085	4.9963166667	10	2	AC	pta	0.3002118834	FALSE	TRUE	40	0.6980080522	0.3174997606	20	2002
2002-09-16	42.3112166667	4.99795	75	2	AC	pta	0.1687574114	FALSE	TRUE	41	1	0.3174997606	20	2002
2002-09-16	42.22175	5.0016833333	5	2	AC	pta	0.1387699556	FALSE	TRUE	42	0.6815592706	0.3174997606	20	2002
2002-09-16	42.5443833333	5.1630333333	35	2	AC	pta	0.2979880379	FALSE	TRUE	43	1	0.3174997606	20	2002
2003-08-05	43.0760166667	3.6528166667	20	2	AB	pta	1.1261867639	FALSE	TRUE	44	1	0.7099447118	24	2003
2003-08-05	42.7006166667	4.0087	30	2	AB	pta	0.7117427009	FALSE	TRUE	45	1	0.7099447118	24	2003
2003-08-05	42.7724	4.1562833333	100	2	AB	pta	0.8484726266	FALSE	TRUE	46	1	0.7099447118	24	2003
2003-08-05	43.01145	4.17205	50	2	AB	pta	1.2741869237	TRUE	TRUE	47	1	0.7099447118	24	2003
2003-08-05	42.4948333333	4.28735	9	2	AB	pta	3.7743172932	FALSE	TRUE	48	0.8234436296	0.7099447118	24	2003
2003-08-05	42.2282	4.5029166667	100	2	AB	pta	0.2404184362	FALSE	TRUE	49	1	0.7099447118	24	2003
2003-08-07	42.3032833333	4.6722	20	2	AB	pta	0.4555652176	FALSE	TRUE	50	1	1.9102690383	25	2003
2003-08-18	42.7863833333	4.8289166667	100	2	AB	pta	0.3608257977	FALSE	TRUE	51	1	0.909173743	27	2003
2003-08-18	42.8328	4.8359833333	10	2	AB	pta	0.2163330728	FALSE	TRUE	52	0.6895796353	0.909173743	27	2003
2003-08-18	42.9024166667	4.9925833333	20	2	AB	pta	0.6047780396	FALSE	TRUE	53	1	0.909173743	27	2003
2003-08-21	42.5364166667	3.8419	10	2	AB	pta	0.7026852925	FALSE	TRUE	54	0.7349081484	5.7025994924	28	2003
2003-08-27	42.9042	3.65715	20	2	AB	pta	0.7759961118	FALSE	TRUE	55	1	2.0329753989	29	2003
2003-08-27	42.7368333333	3.6632166667	200	2	AB	pta	0.2820781052	FALSE	TRUE	56	1	2.0329753989	29	2003
2003-08-27	42.6177666667	3.62645	50	2	AB	pta	3.2944922661	FALSE	TRUE	57	1	2.0329753989	29	2003
2003-08-27	42.3824166667	3.8590333333	50	2	AB	pta	2.1132468303	FALSE	TRUE	58	1	2.0329753989	29	2003
2003-08-27	42.4359333333	3.84155	5	2	AB	pta	0.6750598062	FALSE	TRUE	59	0.7325627198	2.0329753989	29	2003
2003-08-27	42.3034333333	3.9995666667	100	2	AB	pta	0.0356767064	FALSE	TRUE	60	1	2.0329753989	29	2003
2003-08-27	42.3699333333	4.1767166667	50	2	AB	pta	0.8265507074	FALSE	TRUE	61	1	2.0329753989	29	2003
2003-08-27	42.9925666667	4.1589333333	30	2	AB	pta	0.6296771604	FALSE	TRUE	62	1	2.0329753989	29	2003
2003-09-18	42.7482	3.6626	20	2	AB	pta	0.3324369151	FALSE	TRUE	63	1	1.9312615064	31	2003
2003-09-18	42.17245	3.67865	5	2	AB	pta	0.6429015503	TRUE	TRUE	64	0.729797669	1.9312615064	31	2003
2003-09-18	42.7975166667	3.97335	200	2	AB	pta	2.1768176157	FALSE	TRUE	65	1	1.9312615064	31	2003
2003-09-25	42.5767	3.8374833333	30	2	AB	pta	0.3401862369	FALSE	TRUE	66	1	3.5836499059	32	2003
2003-09-25	42.6058	4.1645333333	5	2	AB	pta	0.1747932292	FALSE	TRUE	67	0.6853113098	3.5836499059	32	2003
2003-09-26	42.5570833333	4.64795	10	2	AB	pta	1.5347361364	FALSE	TRUE	68	0.7926076274	2.8291161664	33	2003
2003-09-26	42.5665166667	4.4985	20	2	AB	pta	1.2182551632	FALSE	TRUE	69	1	2.8291161664	33	2003
2003-09-26	42.9538	4.0093333333	40	2	AB	pta	0.7604343803	FALSE	TRUE	70	1	2.8291161664	33	2003
2003-09-26	42.5923	3.9126833333	15	2	AB	pta	6.5028964675	FALSE	TRUE	71	0.6157327762	2.8291161664	33	2003
2009-08-27	42.4635	4.3133333333	5	3	ABD	pta	1.6424246055	FALSE	TRUE	72	0.7982443279	0.7646337042	35	2009
2009-08-31	42.7066666667	4.66	15	3	ABD	pta	0.5453435595	FALSE	TRUE	73	0.721180404	1.9929150177	37	2009
2009-08-31	42.628	4.663	10	3	ABD	pta	0.3003187748	FALSE	TRUE	74	0.6980186306	1.9929150177	37	2009
2009-08-31	42.5206666667	4.6743333333	150	3	ABD	pta	0.6290209039	FALSE	TRUE	75	1	1.9929150177	37	2009
2009-08-31	42.3458333333	4.6721666667	50	3	ABD	pta	0.4525146986	FALSE	TRUE	76	1	1.9929150177	37	2009
2009-08-31	43.0908333333	4.782	10	3	ABD	pta	4.1730640598	FALSE	TRUE	77	0.8098987233	1.9929150177	37	2009
2009-08-31	42.6215	5.1791666667	40	3	ABD	pta	1.0239209061	FALSE	TRUE	78	1	1.9929150177	37	2009
2009-08-31	42.8701666667	5.1676666667	2	3	ABD	pta	0.0815857507	FALSE	TRUE	79	0.6755067541	1.9929150177	37	2009
2009-09-08	42.3221666667	3.663	5	3	ABD	pta	0.3017900078	FALSE	TRUE	80	0.6981641872	1.9929150177	39	2009
2009-09-10	42.8423333333	4.578	40	3	ABD	pta	0.8891643651	FALSE	TRUE	81	1	3.5836492783	40	2009
2009-09-10	42.6646666667	4.2913333333	5	3	ABD	pta	0.3345032946	FALSE	TRUE	82	0.7013804452	3.5836492783	40	2009
2009-09-10	42.6465	4.5563333333	10	3	ABD	pta	0.1846830746	TRUE	TRUE	83	0.6863331804	3.5836492783	40	2009
2009-09-10	42.5003333333	3.9155	12	3	ABD	pta	0.04689969	FALSE	TRUE	84	0.6717778384	3.5836492783	40	2009
2009-09-10	42.3836666667	3.6343333333	50	3	ABD	pta	5.5576383789	FALSE	TRUE	85	1	3.5836492783	40	2009
2009-09-10	42.3875	3.6136666667	40	3	ABD	pta	5.9902060593	FALSE	TRUE	86	1	3.5836492783	40	2009
2009-09-10	42.394	3.5793333333	5	3	ABD	pta	6.522177438	TRUE	TRUE	87	0.6133063938	3.5836492783	40	2009
2009-09-10	42.1686666667	3.9748333333	5	3	ABD	pta	0.1977364979	FALSE	TRUE	88	0.6876765095	3.5836492783	40	2009
2009-09-11	42.6793333333	5.0021666667	10	3	ABD	pta	0.1773146801	FALSE	TRUE	89	0.6855721754	5.0210858032	41	2009
2009-09-23	42.2635	4.193	3	2	AD	pta	2.1694207352	FALSE	TRUE	90	0.819776762	4.8297262381	42	2009
2009-09-23	42.2295	4.1736666667	10	2	AD	pta	0.5769923596	FALSE	TRUE	91	0.7240136747	4.8297262381	42	2009
2010-08-18	42.25289226	3.65102291	100	2	AD	pta	1.2889974635	FALSE	TRUE	92	1	3.5948798227	43	2010
2010-09-15	42.69019961	4.4813329	60	2	AD	pta	1.5274024083	FALSE	TRUE	93	1	2.5120455668	44	2010
2010-09-15	42.22759902	3.8351512	60	2	AD	pta	0.0177678342	TRUE	TRUE	94	1	2.5120455668	44	2010
2010-09-16	42.30163872	4.99429464	20	2	AD	pta	0.4697406258	FALSE	TRUE	95	1	4.8234567206	45	2010
2010-09-16	42.45284021	5.02494693	30	2	AD	pta	2.0490213491	FALSE	TRUE	96	1	4.8234567206	45	2010
2010-09-16	42.61312902	5.00400424	5	2	AD	pta	0.3280460999	FALSE	TRUE	97	0.7007486636	4.8234567206	45	2010
2010-09-22	43.06701779	3.85103524	5	2	AD	pta	0.9845445802	TRUE	TRUE	98	0.7572599128	1.0336971175	46	2010
2010-09-22	43.06093991	3.8705349	6	2	AD	pta	1.7151504607	TRUE	TRUE	99	0.8018135876	1.0336971175	46	2010
2010-09-22	42.26143241	4.45705891	20	2	AD	pta	0.2184237615	TRUE	TRUE	100	1	1.0336971175	46	2010
2010-09-22	42.51029849	4.33059812	30	2	AD	pta	0.1720913521	FALSE	TRUE	101	1	1.0336971175	46	2010
2010-09-22	42.6808548	4.34433639	6	2	AD	pta	0.2172387173	FALSE	TRUE	102	0.689671997	1.0336971175	46	2010
2010-09-22	42.55764484	4.05232966	30	2	AD	pta	0.018919723	FALSE	TRUE	103	1	1.0336971175	46	2010
2010-09-22	42.5255388	4.04234648	5	2	AD	pta	0.0136553079	FALSE	TRUE	104	0.6681630487	1.0336971175	46	2010
2010-09-22	42.48334765	4.03624713	5	2	AD	pta	0.2668872518	FALSE	TRUE	105	0.694689967	1.0336971175	46	2010
2010-09-22	42.45392919	3.87761593	10	2	AD	pta	0.079863397	FALSE	TRUE	106	0.6753226202	1.0336971175	46	2010
2010-09-22	42.42102921	3.64167809	10	2	AD	pta	0.0367050478	FALSE	TRUE	107	0.6706735874	1.0336971175	46	2010
2010-09-22	42.39655674	3.62199605	10	2	AD	pta	0.454297645	FALSE	TRUE	108	0.712827649	1.0336971175	46	2010
2010-09-22	42.44306624	3.21357608	5	2	AD	pta	32.9154620619	FALSE	TRUE	109	1	1.0336971175	46	2010
2010-10-01	42.573453784	3.99771452	50	2	AD	pta	0.1873564624	FALSE	TRUE	110	1	3.4576647698	47	2010
2010-10-01	42.157351971	4.345849156	5	2	AD	pta	1.0378393571	TRUE	TRUE	111	0.7611630592	3.4576647698	47	2010
2010-10-01	42.593843937	4.516453743	30	2	AD	pta	1.3483850244	FALSE	TRUE	112	1	3.4576647698	47	2010
2010-10-06	42.790009975	4.684606791	10	2	AD	pta	1.465557832	FALSE	TRUE	113	0.7887652675	3.457663376	48	2010
2010-10-06	42.777526975	4.696569443	10	2	AD	pta	2.4432988329	FALSE	TRUE	114	0.8269983694	3.457663376	48	2010
2010-10-06	42.683081031	4.836645126	5	2	AD	pta	0.2710126284	FALSE	TRUE	115	0.6951029043	3.457663376	48	2010
2010-10-06	42.674106359	5.001885295	10	2	AD	pta	0.1543008897	FALSE	TRUE	116	0.6831826688	3.457663376	48	2010
2011-08-22	42.891350789	4.497087523	1	3	ADE	pta	0.2375350439	FALSE	TRUE	117	0.691734123	2.8130367146	49	2011
2011-08-22	42.889445415	4.531979626	40	3	ADE	pta	2.6082665561	FALSE	TRUE	118	1	2.8130367146	49	2011
2011-08-22	42.677189056	4.505925486	5	3	ADE	pta	0.4849439515	FALSE	TRUE	119	0.7156727015	2.8130367146	49	2011
2011-08-22	42.629891653	4.506219942	16	3	ADE	pta	0.5094296162	FALSE	TRUE	120	1	2.8130367146	49	2011
2011-08-22	42.57725196	4.511116566	5	3	ADE	pta	0.9112456151	FALSE	TRUE	121	0.7517238252	2.8130367146	49	2011
2011-08-22	42.498623002	4.487754442	5	3	ADE	pta	1.0050559465	FALSE	TRUE	122	0.7587742693	2.8130367146	49	2011
2011-08-22	42.368550953	4.426098838	40	3	ADE	pta	6.078049181	FALSE	TRUE	123	1	2.8130367146	49	2011
2011-08-22	42.240567505	4.427370541	20	3	ADE	pta	5.9856127625	FALSE	TRUE	124	1	2.8130367146	49	2011
2011-08-22	42.36067431	4.332476668	50	3	ADE	pta	0.070465841	FALSE	TRUE	125	1	2.8130367146	49	2011
2011-08-22	42.452336205	4.336512974	50	3	ADE	pta	0.2611625611	FALSE	TRUE	126	1	2.8130367146	49	2011
2011-08-22	42.867548699	4.332337864	10	3	ADE	pta	0.0812195549	FALSE	TRUE	127	0.6754676137	2.8130367146	49	2011
2011-08-22	42.346165236	4.160397789	60	3	ADE	pta	0.5157716897	FALSE	TRUE	128	1	2.8130367146	49	2011
2011-08-22	42.235382041	4.159637382	4	3	ADE	pta	0.5793522238	FALSE	TRUE	129	0.7242234829	2.8130367146	49	2011
2011-08-22	42.179187331	4.167049918	20	3	ADE	pta	0.0316156086	FALSE	TRUE	130	1	2.8130367146	49	2011
2011-08-22	42.433553617	3.679460865	20	3	ADE	pta	1.0511777272	FALSE	TRUE	131	1	2.8130367146	49	2011
2011-08-24	42.732394617	5.162510723	4	3	ADE	pta	0.3398216331	FALSE	TRUE	132	0.7018996662	4.9858258225	50	2011
2011-08-24	42.69336856	5.005054409	40	3	ADE	pta	0.4135469702	FALSE	TRUE	133	1	4.9858258225	50	2011
2011-08-24	42.627025042	4.828070523	40	3	ADE	pta	0.4310578651	FALSE	TRUE	134	1	4.9858258225	50	2011
2011-08-29	42.66674336	3.577637756	5	3	ADE	pta	0.029262584	FALSE	TRUE	135	0.6698650686	0.7646349647	51	2011
2011-08-29	42.554459553	4.41019468	30	3	ADE	pta	0.2528637265	TRUE	TRUE	136	1	0.7646349647	51	2011
2011-08-29	42.364821006	3.499775492	10	3	ADE	pta	0.0184659053	TRUE	TRUE	137	0.6686885984	0.7646349647	51	2011
2011-09-09	42.455158392	4.213947002	2	2	AD	pta	3.8832364139	FALSE	TRUE	138	0.82031497	1.1447546503	52	2011
2011-09-09	42.595809074	4.034582069	5	2	AD	pta	2.8339127814	FALSE	TRUE	139	0.8326016429	1.1447546503	52	2011
2011-09-09	42.826860929	3.83131153	20	2	AD	pta	0.1650660235	FALSE	TRUE	140	1	1.1447546503	52	2011
2011-09-09	42.582284706	3.821713915	50	2	AD	pta	0.9523884828	FALSE	TRUE	141	1	1.1447546503	52	2011
2011-09-15	42.523358669	4.825406251	13	3	ADE	pta	0.6503590013	FALSE	TRUE	142	0.7304422131	2.1298413763	53	2011
2011-09-15	42.695594542	4.85638476	50	3	ADE	pta	1.8859783328	FALSE	TRUE	143	1	2.1298413763	53	2011
2011-09-15	42.870112387	4.243664872	10	3	ADE	pta	6.281960826	FALSE	TRUE	144	0.6425757816	2.1298413763	53	2011
2011-09-15	42.611262286	3.996840119	3	3	ADE	pta	0.2588800141	FALSE	TRUE	145	0.6938867097	2.1298413763	53	2011
2011-09-15	42.577443654	3.990651425	5	3	ADE	pta	0.7663177456	FALSE	TRUE	146	0.7402055307	2.1298413763	53	2011
2011-09-15	42.421295168	3.842366589	30	3	ADE	pta	0.742321948	FALSE	TRUE	147	1	2.1298413763	53	2011
2011-09-21	42.262147553	4.005382787	6	3	ADE	pta	0.4434600153	FALSE	TRUE	148	0.711813402	3.190810851	54	2011
2011-09-21	42.68544632	3.832774339	8	3	ADE	pta	0.0457422221	FALSE	TRUE	149	0.6716526545	3.190810851	54	2011
2011-09-21	42.462004814	3.803895582	13	3	ADE	pta	0.2778	FALSE	TRUE	150	0.6957809588	3.190810851	54	2011
2011-09-21	42.399298288	3.679287862	13	3	ADE	pta	1.0375303035	FALSE	TRUE	151	0.7611407213	3.190810851	54	2011
2011-09-21	42.541052951	3.679623473	4	3	ADE	pta	1.0627098737	FALSE	TRUE	152	0.7629493252	3.190810851	54	2011
2011-09-26	42.291403078	4.674434094	40	2	AD	pta	0.639621209	FALSE	TRUE	153	1	4.7624680747	55	2011
2011-09-26	42.606309168	4.671890773	30	2	AD	pta	0.428030127	FALSE	TRUE	154	1	4.7624680747	55	2011
2011-09-30	42.50850887	4.088639393	30	2	AD	pta	0.8775048876	FALSE	TRUE	155	1	2.8433334919	56	2011
2011-09-30	42.507810993	3.951443145	80	2	AD	pta	0.7860940564	FALSE	TRUE	156	1	2.8433334919	56	2011
2011-09-30	42.503417535	3.832227252	3	2	AD	pta	0.2998813074	FALSE	TRUE	157	0.6979753346	2.8433334919	56	2011
2011-09-30	42.33328158	4.095239136	200	2	AD	pta	0.0743018606	FALSE	TRUE	158	1	2.8433334919	56	2011
2011-10-03	42.393112779	3.715138435	12	2	AD	pta	3.9850332588	FALSE	TRUE	159	0.8170027793	1.7156623565	57	2011
2012-08-27	42.2619444444	4.1761111111	12	3	ZDE	aat	1.1984970825	FALSE	TRUE	160	0.7723071994	5.8102966289	58	2012
2012-08-27	42.2719444444	3.8166666667	2	3	ZDE	aat	0.513094745	FALSE	TRUE	161	0.7182561342	5.8102966289	58	2012
2012-08-27	42.7077777778	4.3747222222	50	3	ZDE	aat	1.5512340952	FALSE	TRUE	162	1	5.8102966289	58	2012
2012-08-27	42.5158333333	4.4913888889	6	3	ZDE	aat	0.1139844537	FALSE	TRUE	163	0.6789504419	5.8102966289	58	2012
2012-08-27	42.5441666667	3.9852777778	15	3	ZDE	aat	0.2128624525	FALSE	TRUE	164	0.6892254108	5.8102966289	58	2012
2012-08-27	42.795	4.4883333333	10	3	ZDE	aat	0.2206391829	FALSE	TRUE	165	0.6900185271	5.8102966289	58	2012
2012-08-27	42.4480555556	4.7475	3	3	ZDE	aat	0.7505527648	TRUE	TRUE	166	0.738906755	5.8102966289	58	2012
2012-08-27	42.6930555556	5.0733333333	60	3	ZDE	aat	0.5151239026	TRUE	TRUE	167	1	5.8102966289	58	2012
2012-08-27	42.4802777778	4.8275	2	3	ZDE	aat	0.7231263635	FALSE	TRUE	168	0.7366258359	5.8102966289	58	2012
2012-10-03	42.2811111111	4.0272222222	5	3	ZEF	aat	0.2685867888	FALSE	TRUE	169	0.6948601599	4.2144741019	60	2012
2012-10-03	42.3572222222	3.6091666667	5	3	ZEF	aat	0.1232097865	FALSE	TRUE	170	0.679924063	4.2144741019	60	2012
2012-10-03	42.4855555556	4.0313888889	10	3	ZEF	aat	0.9037345658	FALSE	TRUE	171	0.7511455521	4.2144741019	60	2012
2012-10-03	42.4266666667	3.8091666667	10	3	ZEF	aat	0.1490020128	FALSE	TRUE	172	0.6826297754	4.2144741019	60	2012
2012-10-03	42.4605555556	3.5694444444	5	3	ZEF	aat	2.5763501231	FALSE	TRUE	173	0.8295270185	4.2144741019	60	2012
2012-10-03	42.4752777778	4.2611111111	1	3	ZEF	aat	0.4170042383	FALSE	TRUE	174	0.7093196682	4.2144741019	60	2012
2012-10-03	42.5483333333	4.1711111111	30	3	ZEF	aat	0.0962807612	FALSE	TRUE	175	1	4.2144741019	60	2012
2012-10-03	42.5119444444	4.515	50	3	ZEF	aat	0.0694672796	FALSE	TRUE	176	1	4.2144741019	60	2012
2012-10-03	42.5136111111	3.8211111111	5	3	ZEF	aat	0.7964089457	FALSE	TRUE	177	0.7426595848	4.2144741019	60	2012
2012-10-03	42.5425	3.8072222222	13	3	ZEF	aat	0.3546951483	FALSE	TRUE	178	0.7033463102	4.2144741019	60	2012
2012-10-03	42.72	3.9961111111	50	3	ZEF	aat	0.1969800306	FALSE	TRUE	179	1	4.2144741019	60	2012
2012-10-03	42.7302777778	4.1975	5	3	ZEF	aat	2.0463351789	FALSE	TRUE	180	0.8156471754	4.2144741019	60	2012
2012-10-03	42.9388888889	4.2961111111	5	3	ZEF	aat	0.0811602624	FALSE	TRUE	181	0.6754612759	4.2144741019	60	2012
2012-10-03	42.3858333333	5.0208333333	2	3	ZEF	aat	1.5088392187	FALSE	TRUE	182	0.7911895194	4.2144741019	60	2012
2012-10-08	42.3536111111	4.3144444444	5	3	ZCF	aat	0.5079585567	FALSE	TRUE	183	0.7177869188	3.278076959	61	2012
2012-10-08	42.7163888889	4.6666666667	6	3	ZCF	aat	1.700239212	FALSE	TRUE	184	0.8010973676	3.278076959	61	2012
2012-10-24	42.3513888889	3.6625	7	3	ZEF	aat	0.2076459466	FALSE	TRUE	185	0.6886921747	1.910272402	62	2012
2012-10-24	42.5172222222	4.2991666667	5	3	ZEF	aat	0.6991227702	FALSE	TRUE	186	0.7346072381	1.910272402	62	2012
2012-10-24	42.5263888889	3.6752777778	60	3	ZEF	aat	0.5436962031	FALSE	TRUE	187	1	1.910272402	62	2012
