# Supplementary material for: Co-Occurrence and Habitat Use of Fin Whales, Striped Dolphins and Atlantic Bluefin Tuna in the Northwestern Mediterranean Sea
Source: PLoS One. 2015 Oct 12;10(10):e0139218. doi: 10.1371/journal.pone.0139218 (PMC4601798; doi:10.1371/journal.pone.0139218)
Supplement: S2 File — (ZIP) [file pone.0139218.s002.zip › fin.whale_data.csv]

survey.dates	lat	lon	size	obsn	team	plane	distance	on_inter.transect	counted	object	availability	wind	Sample.Label	Region.Label
2000-09-08	42.8033166667	4.83525	1	3	ABC	pta	0.1565419416	FALSE	TRUE	1	0.2541597191	5.4421023902	2	2000
2000-09-13	42.2397166667	4.8457833333	1	3	ABC	pta	1.0260560016	FALSE	TRUE	2	0.3035105751	2.1108206297	4	2000
2001-08-28	42.2503833333	4.3482333333	1	2	AB	pta	1.2277630345	FALSE	TRUE	3	0.314451757	3.1908106496	7	2001
2001-09-12	42.4207833333	4.17535	1	2	AB	pta	0.7135723566	FALSE	TRUE	4	0.2861834778	7.1122337709	8	2001
2001-09-13	42.6523166667	4.6694833333	1	2	AC	pta	0.2306092776	FALSE	TRUE	5	0.2585018083	2.9952664778	9	2001
2001-09-20	42.6156833333	4.5030666667	1	3	ABC	pta	0.1957879029	TRUE	TRUE	6	0.2564636632	6.098931886	10	2001
2001-09-20	42.4975	4.2609333333	1	3	ABC	pta	0.3049540318	FALSE	TRUE	7	0.2628342675	6.098931886	10	2001
2001-09-21	42.2899666667	3.8272333333	3	2	AB	pta	0.5023257004	FALSE	TRUE	8	0.274210297	3.5610727355	11	2001
2001-09-21	42.5316	4.33615	1	2	AB	pta	0.2310563693	FALSE	TRUE	9	0.2585279402	3.5610727355	11	2001
2001-09-21	42.4021	4.50295	3	2	AB	pta	0.2424950776	FALSE	TRUE	10	0.2591961984	3.5610727355	11	2001
2001-09-21	42.6059166667	4.5620166667	2	2	AB	pta	5.0812837498	FALSE	TRUE	11	0.4868056273	3.5610727355	11	2001
2001-09-27	42.60815	4.8470166667	2	2	AB	pta	1.1210923837	FALSE	TRUE	12	0.308689418	1.3090762136	13	2001
2001-10-08	42.25275	5.0815	1	2	AB	pta	1.7943121013	TRUE	TRUE	13	0.344161609	4.6942423115	14	2001
2002-08-05	42.66455	4.66545	1	2	AB	pta	0.0995926972	FALSE	TRUE	14	0.2508036432	2.5597473328	15	2002
2002-08-05	42.3949166667	4.8296666667	1	2	AB	pta	0.3014408139	FALSE	TRUE	15	0.2626301178	2.5597473328	15	2002
2002-08-05	42.52265	4.8312666667	1	2	AB	pta	0.1695567725	FALSE	TRUE	16	0.2549245592	2.5597473328	15	2002
2002-08-05	42.2897833333	5.0098666667	1	2	AB	pta	0.8125073173	FALSE	TRUE	17	0.2917189639	2.5597473328	15	2002
2002-08-05	42.4352666667	5.1630833333	1	2	AB	pta	0.2944004108	FALSE	TRUE	18	0.2622208325	2.5597473328	15	2002
2002-08-21	42.6275666667	3.8352333333	1	2	AB	pta	0.1556208094	FALSE	TRUE	19	0.254105557	4.9042875827	17	2002
2002-08-22	42.5192833333	4.9714	1	2	AB	pta	2.3465733785	FALSE	TRUE	20	0.3716722101	4.745504049	18	2002
2002-09-12	42.2724166667	4.1640833333	1	2	AB	pta	0.2127928249	FALSE	TRUE	21	0.2574596967	4.3833109993	19	2002
2002-09-12	42.3822166667	4.3338833333	1	2	AB	pta	0.0452252688	FALSE	TRUE	22	0.2475855138	4.3833109993	19	2002
2002-09-16	42.4495666667	4.9944666667	2	2	AC	pta	0.4545052559	FALSE	TRUE	23	0.2714708243	0.3174997606	20	2002
2002-09-16	42.3074166667	4.9976833333	1	2	AC	pta	0.1907211109	FALSE	TRUE	24	0.2561666223	0.3174997606	20	2002
2003-08-05	42.4445166667	4.3024166667	1	2	AB	pta	2.5396843539	FALSE	TRUE	25	0.3809541405	0.7099447118	24	2003
2003-08-05	42.16925	4.4386166667	1	2	AB	pta	0.2844516272	TRUE	TRUE	26	0.2616420753	0.7099447118	24	2003
2003-08-21	42.3969833333	4.3200166667	1	2	AB	pta	1.0947421791	FALSE	TRUE	27	0.3072577566	5.7025994924	28	2003
2003-08-27	42.3179833333	4.0123833333	1	2	AB	pta	1.0192949206	FALSE	TRUE	28	0.3031405265	2.0329753989	29	2003
2003-08-27	42.2397833333	3.9977	2	2	AB	pta	0.1895523152	FALSE	TRUE	29	0.2560980845	2.0329753989	29	2003
2003-08-27	42.24995	4.1534166667	3	2	AB	pta	1.0918102	FALSE	TRUE	30	0.3070982546	2.0329753989	29	2003
2003-09-18	42.2250333333	3.6611	1	2	AB	pta	0.4588787701	FALSE	TRUE	31	0.2717218141	1.9312615064	31	2003
2003-09-18	42.1659	3.74115	1	2	AB	pta	0.0886636789	TRUE	TRUE	32	0.2501578443	1.9312615064	31	2003
2009-08-27	42.715	4.4975	2	3	ABD	pta	0.2044763796	FALSE	TRUE	33	0.2569727451	0.7646337042	35	2009
2009-08-31	42.2698333333	4.8296666667	1	3	ABD	pta	0.3020408978	FALSE	TRUE	34	0.2626649922	1.9929150177	37	2009
2009-08-31	42.6405	4.9871666667	1	3	ABD	pta	1.0509046048	FALSE	TRUE	35	0.3048687495	1.9929150177	37	2009
2009-09-10	42.5246666667	4.229	1	3	ABD	pta	2.7090588621	FALSE	TRUE	36	0.3889510908	3.5836492783	40	2009
2009-09-10	42.1686666667	3.9748333333	1	3	ABD	pta	0.1977364979	FALSE	TRUE	37	0.2565778676	3.5836492783	40	2009
2009-09-23	42.351	4.2138333333	1	2	AD	pta	3.8803371839	FALSE	TRUE	38	0.4405674863	4.8297262381	42	2009
2010-08-18	42.65507877	4.31289017	1	2	AD	pta	1.673671159	FALSE	TRUE	39	0.3379614367	3.5948798227	43	2010
2010-09-15	42.27375448	4.49364424	1	2	AD	pta	0.5235218318	FALSE	TRUE	40	0.2754211191	2.5120455668	44	2010
2010-09-16	42.41257489	5.02617002	2	2	AD	pta	2.1508614701	FALSE	TRUE	41	0.3620866841	4.8234567206	45	2010
2010-09-16	42.45743752	5.03077269	2	2	AD	pta	2.5273358179	FALSE	TRUE	42	0.3803658432	4.8234567206	45	2010
2010-09-16	42.72146344	4.98439729	2	2	AD	pta	1.2760213328	FALSE	TRUE	43	0.3170411202	4.8234567206	45	2010
2010-09-22	42.26143241	4.45705891	2	2	AD	pta	0.2184237615	TRUE	TRUE	44	0.2577892198	1.0336971175	46	2010
2010-09-22	42.57526696	4.35630977	1	2	AD	pta	0.6688699121	FALSE	TRUE	45	0.2836672738	1.0336971175	46	2010
2010-10-06	42.162979245	4.788510203	1	2	AD	pta	0.4131216294	TRUE	TRUE	46	0.2690914321	3.457663376	48	2010
2010-10-06	42.50721395	4.86555934	1	2	AD	pta	2.6445906948	FALSE	TRUE	47	0.3859231232	3.457663376	48	2010
2010-10-06	42.308338881	5.107001066	2	2	AD	pta	0.94020053	TRUE	TRUE	48	0.2987955837	3.457663376	48	2010
2011-08-22	42.498623002	4.487754442	1	3	ADE	pta	1.0050559465	FALSE	TRUE	49	0.302360495	2.8130367146	49	2011
2011-08-22	42.199808406	4.430420799	2	3	ADE	pta	3.6860563434	TRUE	TRUE	50	0.4324512756	2.8130367146	49	2011
2011-08-22	42.342698481	4.334113235	1	3	ADE	pta	0.0641699207	FALSE	TRUE	51	0.2487084648	2.8130367146	49	2011
2011-08-22	42.51559292	4.367019581	1	3	ADE	pta	2.7640531411	FALSE	TRUE	52	0.3915186674	2.8130367146	49	2011
2011-08-22	42.272971859	4.005189333	1	3	ADE	pta	0.4274489367	FALSE	TRUE	53	0.2699161044	2.8130367146	49	2011
2011-08-24	42.439886313	5.169076351	1	3	ADE	pta	0.1979608636	FALSE	TRUE	54	0.2565910162	4.9858258225	50	2011
2011-08-24	42.511806143	4.997489238	1	3	ADE	pta	0.2060277045	FALSE	TRUE	55	0.2570636042	4.9858258225	50	2011
2011-08-24	42.523684306	5.010100566	1	3	ADE	pta	0.8286730853	FALSE	TRUE	56	0.2926190843	4.9858258225	50	2011
2011-08-24	42.854616847	5.017268015	3	3	ADE	pta	1.4091787879	FALSE	TRUE	57	0.3241291707	4.9858258225	50	2011
2011-08-24	42.921712054	5.007777438	2	3	ADE	pta	0.6339979311	FALSE	TRUE	58	0.2816978933	4.9858258225	50	2011
2011-08-24	42.858039681	4.824246196	2	3	ADE	pta	0.7415265431	FALSE	TRUE	59	0.2877521922	4.9858258225	50	2011
2011-09-15	42.720210096	4.996337732	1	3	ADE	pta	0.2995137716	FALSE	TRUE	60	0.2625181147	2.1298413763	53	2011
2011-09-15	42.454194389	4.609898049	1	3	ADE	pta	0.4643566684	TRUE	TRUE	61	0.2720360564	2.1298413763	53	2011
2012-08-27	42.2655555556	4.0005555556	1	3	ZDE	aat	0.1227908849	FALSE	TRUE	62	0.252172573	5.8102966289	58	2012
2012-08-27	42.8347222222	5.0230555556	2	3	ZDE	aat	1.9844502065	FALSE	TRUE	63	0.353794819	5.8102966289	58	2012
2012-09-28	42.3861111111	4.8144444444	1	3	ZDE	aat	0.4375952752	FALSE	TRUE	64	0.2704995396	4.3741021408	59	2012
2012-09-28	42.5361111111	5.0077777778	1	3	ZDE	aat	1.1530864557	FALSE	TRUE	65	0.3104233417	4.3741021408	59	2012
2012-09-28	42.8336111111	4.9547222222	1	3	ZDE	aat	2.5654636596	FALSE	TRUE	66	0.3821799874	4.3741021408	59	2012
2012-10-03	42.2044444444	4.4441666667	1	3	ZEF	aat	0.1894596696	FALSE	TRUE	67	0.2560926515	4.2144741019	60	2012
2012-10-03	42.2561111111	4.4666666667	1	3	ZEF	aat	0.3200334778	FALSE	TRUE	68	0.2637098615	4.2144741019	60	2012
2012-10-03	42.2816666667	4.7177777778	2	3	ZEF	aat	0.9008432692	TRUE	TRUE	69	0.2966226057	4.2144741019	60	2012
2012-10-24	42.2930555556	4.8033333333	1	3	ZEF	aat	0.0405528066	FALSE	TRUE	70	0.2473082929	1.910272402	62	2012
