# Supplementary material for: Co-Occurrence and Habitat Use of Fin Whales, Striped Dolphins and Atlantic Bluefin Tuna in the Northwestern Mediterranean Sea
Source: PLoS One. 2015 Oct 12;10(10):e0139218. doi: 10.1371/journal.pone.0139218 (PMC4601798; doi:10.1371/journal.pone.0139218)
Supplement: S2 File — (ZIP) [file pone.0139218.s002.zip › Readme]

Sighting information of aerial surveys from 2000-2003 and 2009-2012 from the Gulf of Lions (Northwestern Mediterranean).
Formatted for use with the R-package "mrds" by Laake et al. 2015.

Information on column-name abbrevations:
lat, lon: latitude and longitude of sighted schools
obsn: number of observers aboard the plane.
team: observer team-key. (each letter corresponds to a unique observer).
plane: aircraft company key (ppa or aat)
distance: perpendicular distance to transect line in km
on_inter.transect: if sightings were made on inter-transects
counted: if sightings were made before/after the transects/inter-transects
object: sighting event number (per species)
avalability: availability estimate
wind: wind speed in m/s
Sample.Label: survey repetition number
Region.Label: sighting year used for stratification


References:
Laake J, Borchers D, Thomas L, Miller D, Bishop J. mrds: Mark-Recapture Distance Sampling
(mrds); 2013. Available from: http://cran.r-project.org/package=mrds.

R-code:

library(mrds)

### load data
setwd('sighting_data')
dd <- read.csv('dolphin_data.csv')
region.table <- read.csv('dolphin_data.csv')
sample.table <- read.csv('sample.table.csv')
region.table <- read.csv('region.table.csv')

## run ddf model:
results.ddf <- ddf(dsmodel=~mcds(key="hr", formula=~wind), data=dd, method="ds", meta.data=list(width=2.44464))
plot(results.ddf)
summary(results.ddf)

## run dht model:
dht(results.ddf,region.table = region.table,sample.table = sample.table,obs.table = dd[which(!dd$on_inter.transect),])
