# Supplementary material for: Co-Occurrence and Habitat Use of Fin Whales, Striped Dolphins and Atlantic Bluefin Tuna in the Northwestern Mediterranean Sea
Source: PLoS One. 2015 Oct 12;10(10):e0139218. doi: 10.1371/journal.pone.0139218 (PMC4601798; doi:10.1371/journal.pone.0139218)
Supplement: S2 File — (ZIP) [file pone.0139218.s002.zip › region.table.csv]

Region.Label	Area	unit
2000	14970.3765784463	km2
2001	14970.3765784463	km2
2002	14970.3765784463	km2
2003	14970.3765784463	km2
2009	14970.3765784463	km2
2010	14970.3765784463	km2
2011	14970.3765784463	km2
2012	14970.3765784463	km2
