# Supplementary material for: Co-Occurrence and Habitat Use of Fin Whales, Striped Dolphins and Atlantic Bluefin Tuna in the Northwestern Mediterranean Sea
Source: PLoS One. 2015 Oct 12;10(10):e0139218. doi: 10.1371/journal.pone.0139218 (PMC4601798; doi:10.1371/journal.pone.0139218)
Supplement: S2 File — (ZIP) [file pone.0139218.s002.zip › sample.table.csv]

survey.dates	Effort	Sample.Label	Region.Label
2000-09-06	547.3208297336	1	2000
2000-09-08	426.7247147075	2	2000
2000-09-09	547.3208297336	3	2000
2000-09-13	426.7247147075	4	2000
2000-09-23	463.9971410625	5	2000
2000-09-24	463.9971410625	6	2000
2001-08-28	547.3208297336	7	2001
2001-09-12	547.3208297336	8	2001
2001-09-13	426.7247147075	9	2001
2001-09-20	463.9971410625	10	2001
2001-09-21	547.3208297336	11	2001
2001-09-26	547.3208297336	12	2001
2001-09-27	426.7247147075	13	2001
2001-10-08	426.7247147075	14	2001
2002-08-05	426.7247147075	15	2002
2002-08-14	547.3208297336	16	2002
2002-08-21	528.7818751834	17	2002
2002-08-22	426.7247147075	18	2002
2002-09-12	547.3208297336	19	2002
2002-09-16	426.7247147075	20	2002
2002-10-08	426.7247147075	21	2002
2002-10-14	547.3208297336	22	2002
2002-10-24	547.3208297336	23	2002
2003-08-05	547.3208297336	24	2003
2003-08-07	426.7247147075	25	2003
2003-08-15	547.3208297336	26	2003
2003-08-18	391.421593531	27	2003
2003-08-21	547.3208297336	28	2003
2003-08-27	547.3208297336	29	2003
2003-09-15	547.3208297336	30	2003
2003-09-18	352.5117208454	31	2003
2003-09-25	547.3208297336	32	2003
2003-09-26	528.7818751834	33	2003
2003-09-29	528.7818751834	34	2003
2009-08-27	547.3208297336	35	2009
2009-08-28	547.3208297336	36	2009
2009-08-31	426.7247147075	37	2009
2009-09-07	528.7818751834	38	2009
2009-09-08	102.0428665605	39	2009
2009-09-10	463.9971410625	40	2009
2009-09-11	528.7818751834	41	2009
2009-09-23	547.3208297336	42	2009
2010-08-18	547.3208297336	43	2010
2010-09-15	102.0428665605	44	2010
2010-09-16	426.7247147075	45	2010
2010-09-22	367.0951339571	46	2010
2010-10-01	547.3208297336	47	2010
2010-10-06	426.7247147075	48	2010
2011-08-22	547.3208297336	49	2011
2011-08-24	426.7247147075	50	2011
2011-08-29	463.9971410625	51	2011
2011-09-09	547.3208297336	52	2011
2011-09-15	528.7818751834	53	2011
2011-09-21	547.3208297336	54	2011
2011-09-26	426.7247147075	55	2011
2011-09-30	463.9971410625	56	2011
2011-10-03	352.5117208454	57	2011
2012-08-27	775.223848002	58	2012
2012-09-28	766.8887013572	59	2012
2012-10-03	777.8393073125	60	2012
2012-10-08	681.7250292517	61	2012
2012-10-24	707.6890502223	62	2012
